# Supplementary material for: The structure of the Vibrio alginolyticus flagellar filament suggests molecular mechanism for the rotation of sheathed flagella
Source: Nat Commun. 2026 Apr 23;17:3532. doi: 10.1038/s41467-026-71203-7 (PMC13106801; doi:10.1038/s41467-026-71203-7)
Supplement: Supplementary file 6 — Source data [file 41467_2026_71203_MOESM6_ESM.xlsx]

## Sheet: Fig. 2e
	WT	∆flrA	∆flaB	∆flaD1	∆flaD2	∆flaD3	∆flaD4	∆flaD5
	0.969	0.156	0.906	0.765	0.151	0.974	0.950	0.974
	0.994	0.166	0.896	0.779	0.170	1067	0.925	0.935
	1037	0.151	0.942	0.833	0.151	0.916	0.881	0.862
	0.971	0.155	0.905	0.849	0.178	1004	1149	0.980
	0.988	0.178	0.929	0.854	0.188	0.957	1111	0.952
	1041	0.169	0.954	0.799	0.169	1015	1130	1069
	0.954	0.142	0.989	0.847	0.157	1042	0.920	1409
	1057	0.166	1028	0.896	0.166	1086	0.945	1405
	0.989	0.171		0.886	0.176	0.984	0.871	1341
n	9	9	8	9	9	9	9	9
P value		<0.001	0.7	0.002	<0.001	>0.999	>0.999	0.113

## Sheet: Fig. S4a
	WT	∆flrA	∆flaA
	0.986	0.199	0.102
	1034	0.151	0.102
	0.980	0.145	0.121
	0.977	0.125	0.147
	1004	0.094	0.125
	1019	0.121	0.151
	1032	0.129	0.136
	0.993	0.125	0.117
	0.975	0.115	0.122
	1006	0.168
	0.989	0.184
	1006	0.168
	0.978
	1013
	1009
	1010
	0.990
	1000
	0.997
	1017
	0.986
n	21	12	9
P value		< 0.001	<0.001

## Sheet: Fig. S8a
	WT	∆flrA	∆flhG	∆fliD	fliD ∆D4	∆fliS	∆flhG ∆fliS
	1047	0.226	0.481	0.290	0.933	0.179	0.193
	0.962	0.177	0.467	0.271	0.945	0.201	0.129
	0.991	0.142	0.460	0.328	0.964	0.169	0.153
	0.923	0.199	0.345	0.255	0.931	0.252	0.160
	1069	0.192	0.385	0.244	0.993	0.320	0.156
	1009	0.133	0.398	0.248	0.986	0.224	0.279
	1023	0.235	0.435	0.335	0.982	0.185	0.233
	0.982	0.214	0.408	0.280	0.951	0.227	0.206
	0.995	0.256	0.429	0.268	1020	0.185	0.220
	1015	0.262		0.236	1004	0.257	0.302
	0.983	0.207		0.221	0.951	0.193	0.148
	1002	0.193		0.232		0.167	0.141
	0.966	0.227
	0.986	0.167
	1048	0.191
	1024
	0.994
	0.982
	0.988
	1025
	0.988
	0.989
	0.909
	1102
	0.983
	0.993
	1024
	1078
	0.961
	0.961
	1002
	1009
	0.989
	0.993
	1005
	1002
n	36	15	9	12	11	12	12
P value		<0.001	<0.001	<0.001	0.413	<0.001	<0.001

## Sheet: Fig. S8b
	WT	∆flrA	∆flhG	∆fliD	fliD ∆D4
	0.986	0.199	0.442	0.196	1094
	1034	0.151	0.463	0.173	1106
	0.980	0.145	0.458	0.227	1060
	0.977	0.125	0.532	0.262	0.925
	1004	0.094	0.509	0.233	0.900
	1019	0.121	0.521	0.233	0.896
	1032	0.129	0.452	0.323	0.884
	0.993	0.125	0.448	0.300	0.880
	0.975	0.115	0.470	0.289	0.968
	1006	0.168	0.490		0.922
	0.989	0.184	0.494		0.961
	1006	0.168	0.528		0.966
	0.978				0.974
	1013				0.986
	1009				0.955
	1010
	0.990
	1000
	0.997
	1017
	0.986
n	21	12	12	9	15
P value		<0.001	<0.001	<0.001	0.099
